# Supplementary material for: Analysis of the Bile Salt Export Pump (ABCB11) Interactome Employing Complementary Approaches
Source: PLoS One. 2016 Jul 29;11(7):e0159778. doi: 10.1371/journal.pone.0159778 (PMC4966956; doi:10.1371/journal.pone.0159778)
Supplement: S1 Table — Data from two independent measurements are shown. See inserted legend for further information. (XLSX) [file pone.0159778.s011.xlsx]

## Sheet: Sheet1
S1 Table.	Mass spectrometry data on identified BSEP interaction partners.
	Identified proteins										control co-IP with naive antibody with Digitonin				co-IP with BSEP antibody with Digitonin				control co-IP with naive antibody with Triton X-100				co-IP with BSEP antibody with Triton X-100
Accession	Description	ΣCoverage	Σ# Proteins	Σ# Unique Peptides	Σ# Peptides	Σ# PSMs	Molecular Function	Cellular Component	Biological Process	Gene IDs	Score A2	Coverage A2	# Peptides A2	# PSM A2	Score B2	Coverage B2	# Peptides B2	# PSM B2	Score C2	Coverage C2	# Peptides C2	# PSM C2	Score D2	Coverage D2	# Peptides D2	# PSM D2	# AAs	MW [kDa]	calc. pI
P22310	UDP-glucuronosyltransferase 1-4 OS=Homo sapiens GN=UGT1A4 PE=1 SV=1 - [UD14_HUMAN]	52.81	2	17	26	148	catalytic activity; protein binding	cytoplasm; endoplasmic reticulum; membrane	metabolic process; response to stimulus	54657	44.2203	5.81	3	3	91.5937	5.81	3	3	1369.47	44.94	22	59	1792.98	52.81	25	83	534	59.9858	8.54346
Q9Y2P5	Bile acyl-CoA synthetase OS=Homo sapiens GN=SLC27A5 PE=1 SV=1 - [S27A5_HUMAN]	44.35	1	21	21	35	nucleotide binding; catalytic activity; transporter activity; protein binding	cytoplasm; endoplasmic reticulum; membrane	metabolic process; transport	10998	0	0	0	0	0	0	0	0	296.721	21.74	11	12	504.092	40.72	19	23	690	75.3362	7.66455
O15258	Protein RER1 OS=Homo sapiens GN=RER1 PE=1 SV=1 - [RER1_HUMAN]	29.59	1	4	4	8		cytoplasm; Golgi; membrane	transport	11079	0	0	0	0	0	0	0	0	99.7967	15.31	2	3	156.7	29.59	4	5	196	22.9429	9.53955
O95342	Bile salt export pump OS=Homo sapiens GN=ABCB11 PE=1 SV=2 - [ABCBB_HUMAN]	28.61	1	25	25	37	nucleotide binding; transporter activity; catalytic activity	cytoplasm; Golgi; membrane; extracellular	metabolic process; transport	8647	0	0	0	0	213.812	8.78	11	11	0	0	0	0	707.038	27.25	22	26	1321	146.314	6.56592
P51571	Translocon-associated protein subunit delta OS=Homo sapiens GN=SSR4 PE=1 SV=1 - [SSRD_HUMAN]	24.28	1	3	3	6	metal ion binding	cytoplasm; endoplasmic reticulum; membrane; extracellular	metabolic process; cell organization and biogenesis; transport	6748	0	0	0	0	0	0	0	0	89.2533	24.28	3	3	93.8167	24.28	3	3	173	18.9866	6.15088
Q9Y6G1	Transmembrane protein 14A OS=Homo sapiens GN=TMEM14A PE=1 SV=1 - [TM14A_HUMAN]	23.23	1	2	2	2		membrane		28978	0	0	0	0	0	0	0	0	0	0	0	0	41.07	23.23	2	2	99	10.7049	10.5503
P43307	Translocon-associated protein subunit alpha OS=Homo sapiens GN=SSR1 PE=1 SV=3 - [SSRA_HUMAN]	20.98	1	4	4	12	protein binding	cytoplasm; endoplasmic reticulum; membrane	metabolic process; cell organization and biogenesis; transport; cell communication; regulation of biological process; response to stimulus; cell proliferation	6745	0	0	0	0	21.89	2.8	1	1	111.54	11.89	3	4	166.119	20.98	4	7	286	32.2153	4.48779
Q9UNL2	Translocon-associated protein subunit gamma OS=Homo sapiens GN=SSR3 PE=1 SV=1 - [SSRG_HUMAN]	9.73	1	2	2	5		cytoplasm; endoplasmic reticulum; membrane	metabolic process; cell organization and biogenesis; transport	6747	0	0	0	0	0	0	0	0	91.47	7.57	1	2	109.837	9.73	2	3	185	21.0672	9.61279
Q6UW68	Transmembrane protein 205 OS=Homo sapiens GN=TMEM205 PE=1 SV=1 - [TM205_HUMAN]	8.99	1	1	1	1		membrane; extracellular		374882	0	0	0	0	0	0	0	0	0	0	0	0	26.02	8.99	1	1	189	21.1839	8.6167
P51572	B-cell receptor-associated protein 31 OS=Homo sapiens GN=BCAP31 PE=1 SV=3 - [BAP31_HUMAN]	6.1	1	1	1	1	protein binding	cytoplasm; Golgi; membrane; endoplasmic reticulum; cytosol	transport; cell death; cell organization and biogenesis; response to stimulus; cellular homeostasis; reproduction; cell communication; regulation of biological process; metabolic process	10134	0	0	0	0	0	0	0	0	0	0	0	0	35.93	6.1	1	1	246	27.974	8.44092
Accession	Description	ΣCoverage	Σ# Proteins	Σ# Unique Peptides	Σ# Peptides	Σ# PSMs	Molecular Function	Cellular Component	Biological Process	Gene IDs	Score A2	Coverage A2	# Peptides A2	# PSM A2	Score B2	Coverage B2	# Peptides B2	# PSM B2	Score C2	Coverage C2	# Peptides C2	# PSM C2	Score D2	Coverage D2	# Peptides D2	# PSM D2	# AAs	MW [kDa]	calc. pI
O95342	Bile salt export pump OS=Homo sapiens GN=ABCB11 PE=1 SV=2 - [ABCBB_HUMAN]	47.24	3	45	45	110	nucleotide binding; transporter activity; catalytic activity	cytoplasm; Golgi; membrane; extracellular	metabolic process; transport	8647					1056.13	36.49	34	43					1570.23	44.97	41	67	1321	146.314	6.56592
P22310	UDP-glucuronosyltransferase 1-4 OS=Homo sapiens GN=UGT1A4 PE=1 SV=1 - [UD14_HUMAN]	46.44	1	10	17	100	catalytic activity; protein binding	cytoplasm; endoplasmic reticulum; membrane	metabolic process; response to stimulus	54657	140.25	17.79	7	7	175.48	18.54	7	8	767.211	38.95	14	31	1612.66	46.44	17	54	534	59.9858	8.54346
Q9Y2P5	Bile acyl-CoA synthetase OS=Homo sapiens GN=SLC27A5 PE=1 SV=1 - [S27A5_HUMAN]	42.75	1	22	22	36	nucleotide binding; catalytic activity; transporter activity; protein binding	cytoplasm; endoplasmic reticulum; membrane	metabolic process; transport	10998	0	0	0	0	0	0	0	0	192.771	15.36	9	10	587.705	42.75	22	26	690	75.3362	7.66455
Q9Y5U9	Immediate early response 3-interacting protein 1 OS=Homo sapiens GN=IER3IP1 PE=1 SV=1 - [IR3IP_HUMAN]	24.39	1	1	1	1		cytoplasm; endoplasmic reticulum; membrane; Golgi	cell death; regulation of biological process	51124	0	0	0	0	0	0	0	0	0	0	0	0	80.71	24.39	1	1	82	8.96294	8.22119
Q9Y6G1	Transmembrane protein 14A OS=Homo sapiens GN=TMEM14A PE=1 SV=1 - [TM14A_HUMAN]	23.23	1	2	2	2		membrane		28978	0	0	0	0	0	0	0	0	0	0	0	0	37.47	23.23	2	2	99	10.7049	10.5503
O14975	Very long-chain acyl-CoA synthetase OS=Homo sapiens GN=SLC27A2 PE=1 SV=2 - [S27A2_HUMAN]	18.06	1	6	7	7	nucleotide binding; catalytic activity; protein binding; transporter activity	cytoplasm; mitochondrion; membrane; endoplasmic reticulum; organelle lumen; extracellular	metabolic process; transport	11001	0	0	0	0	0	0	0	0	0	0	0	0	186.467	18.06	7	7	620	70.2673	8.51416
O15258	Protein RER1 OS=Homo sapiens GN=RER1 PE=1 SV=1 - [RER1_HUMAN]	15.31	1	2	2	2		cytoplasm; Golgi; membrane	transport	11079	0	0	0	0	0	0	0	0	0	0	0	0	79.83	15.31	2	2	196	22.9429	9.53955
P51571	Translocon-associated protein subunit delta OS=Homo sapiens GN=SSR4 PE=1 SV=1 - [SSRD_HUMAN]	10.98	1	1	1	1	metal ion binding	cytoplasm; endoplasmic reticulum; membrane; extracellular	metabolic process; cell organization and biogenesis; transport	6748	0	0	0	0	0	0	0	0	0	0	0	0	40.04	10.98	1	1	173	18.9866	6.15088
P43307	Translocon-associated protein subunit alpha OS=Homo sapiens GN=SSR1 PE=1 SV=3 - [SSRA_HUMAN]	8.04	1	2	2	5	protein binding	cytoplasm; endoplasmic reticulum; membrane	metabolic process; cell organization and biogenesis; transport; cell communication; regulation of biological process; response to stimulus; cell proliferation	6745	0	0	0	0	0	0	0	0	41.89	8.04	2	2	97.7369	8.04	2	3	286	32.2153	4.48779
Q9UNL2	Translocon-associated protein subunit gamma OS=Homo sapiens GN=SSR3 PE=1 SV=1 - [SSRG_HUMAN]	7.57	1	1	1	4		cytoplasm; endoplasmic reticulum; membrane	metabolic process; cell organization and biogenesis; transport	6747	0	0	0	0	0	0	0	0	80.96	7.57	1	2	96.66	7.57	1	2	185	21.0672	9.61279
Q96HR9	Receptor expression-enhancing protein 6 OS=Homo sapiens GN=REEP6 PE=1 SV=1 - [REEP6_HUMAN]	7.07	1	1	1	4		nucleus; membrane		92840	50.61	7.07	1	1	69.53	7.07	1	1	0	0	0	0	68.88	7.07	1	2	184	20.7198	8.55811
Q15629	Translocating chain-associated membrane protein 1 OS=Homo sapiens GN=TRAM1 PE=1 SV=3 - [TRAM1_HUMAN]	6.68	1	2	2	2	receptor activity; protein binding	cytoplasm; endoplasmic reticulum; membrane	metabolic process; cell organization and biogenesis; transport	23471	0	0	0	0	0	0	0	0	0	0	0	0	65.1977	6.68	2	2	374	43.0438	9.62744
P35241	Radixin OS=Homo sapiens GN=RDX PE=1 SV=3 - [RADI_HUMAN]	6.24	3	3	4	9	RNA binding; protein binding; structural molecule activity	extracellular; nucleus; organelle lumen; cytoplasm; cytoskeleton; membrane; cell surface	cellular component movement; metabolic process; regulation of biological process; cell differentiation	5962	0	0	0	0	21.55	1.56	1	1	49.6216	6.24	4	4	47.844	6.24	4	4	577	67.7778	6.40479
Legend
	protein coprecipitates with BSEP (as compared to control)
	BSEP
# Proteins	Displays the number of identified proteins in the protein group of a master protein.
# Unique Peptides	Displays the number of peptide sequences unique to a protein group.
# Peptides	Displays the number of distinct peptide sequences in the protein group.
# PSMs	Displays the total number of identified peptide sequences (peptide spectrum matches) for the protein, including those redundantly identified.
A2	Confidence of the peptides
# PSMs	Displays the total number of identified peptide sequences (peptide spectrum matches) for the protein, including those redundantly identified.
Proteins	the number of identified proteins in the protein group of a master protein. This number is the same as that displayed in the Protein Group Members view when you choose Search Report > Show Protein Group Members View
Unique Peptides	Displays the number of peptide sequences unique to a protein group.
Score	Displays the protein score, which is the sum of the scores of the individual peptides.
Coverage	Displays by default the percentage of the protein sequence covered by identified peptides.
Peptides	Displays the number of distinct peptide sequences in the protein group.
PSMs	Displays the total number of identified peptide sequences (peptide spectrum matches) for the protein, including those redundantly identified.
# AAs	Shows by default the sequence length of the protein.
MW [kDa]	molecular weight
calc. pI	Displays the theoretically calculated isoelectric point, which is the pH at which a particular molecule carries no net electrical charge.
